# Supplementary material for: Proanthocyanidin-Conjugated NIR-ΙΙ Nano-Prodrugs for Reversing Drug Resistance in Photothermal Therapy
Source: Molecules. 2025 May 27;30(11):2334. doi: 10.3390/molecules30112334 (PMC12155667; doi:10.3390/molecules30112334)
Supplement: Supplementary file 1 [file molecules-30-02334-s001.zip]

Archive with 1 entries (1 files):
- molecules-3641138-supplementary.pdf
